# Supplementary material for: A deep learning method that identifies cellular heterogeneity using nanoscale nuclear features
Source: Nat Mach Intell. 2024 Aug 27;6(9):1021–33. doi: 10.1038/s42256-024-00883-x (PMC11415298; doi:10.1038/s42256-024-00883-x)
Supplement: Supplementary file 3 — Supplementary Tables 1–11 categorize the types and quantities of images used in this study and provide detailed performance statistics for the various models tested, including metrics such as accuracy, precision, recall and F1 score. [file 42256_2024_883_MOESM3_ESM.xlsx]

## Sheet: 1
	Condition	Cell type	Number of cells	Total number of cells
Dual-color RNA Pol II + H3	hiPSCs	Induced from BJ fibroblasts	45	178
		Induced from dermal fibroblasts	33
		Induced from human amniocyte	31
		Induced from humeral periosteum cells	23
		Induced from umbilical cord mesenchymal stem cells	19
		Induced from urine epithelial cells	27
	somatic	B lymphocyte	51	171
		Bone marrow mesenchymal stem cells	30
		Myocardiocytes	23
		BJ (newborn human foreskin) fibroblasts	39
		Urine epithelial cell	28
Single-color RNA Pol II	hiPSCs	Induced from dermal fibroblasts	29	197
		Induced from humeral periosteum cells	32
		Induced from urine epithelial cells (donor A)	42
		Induced from urine epithelial cells (donor B)	32
		Induced from human amniocyte	30
		Induced from umbilical cord mesenchymal stem cells	32
	somatic	B lymphocyte	34	187
		Bone marrow mesenchymal stem cells	23
		Müller glia cell	25
		Myocardiocytes	23
		BJ (newborn human foreskin) fibroblast	24
		ARPE-19 (arising retinal pigment epithelial cells)	29
		Urine epithelial cell	29

## Sheet: 2
Full-size dual-color images of H3 and Pol II
Averages	precision	recall	f1-score	support		Standard Deviations	precision	recall	f1-score
hiPSC	0.8474	0.87222	0.85748	36		hiPSC	0.0788143	0.090595	0.0728838
somatic	0.86986	0.8343	0.84828	35		somatic	0.0876398	0.0928664	0.0738386
accuracy			0.85352	71		accuracy			0.0727299
macro avg	0.85864	0.85328	0.85288	71		macro avg	0.0726813	0.072731	0.0728153
weighted avg	0.85846	0.85352	0.85294	71		weighted avg	0.0725948	0.0727299	0.0728063
ROC AUC score	0.945079					ROC AUC score	0.0387035
Best split	precision	recall	f1-score	support
hiPSC	0.9444	0.9444	0.9444	36
somatic	0.9429	0.9429	0.9429	35
accuracy			0.9437	71
macro avg	0.9437	0.9437	0.9437	71
weighted avg	0.9437	0.9437	0.9437	71
ROC AUC score	0.984127
Random split 2	precision	recall	f1-score	support
hiPSC	0.7778	0.9722	0.8642	36
somatic	0.9615	0.7143	0.8197	35
accuracy			0.8451	71
macro avg	0.8697	0.8433	0.8419	71
weighted avg	0.8684	0.8451	0.8422	71
ROC AUC score	0.938095
Random split 3	precision	recall	f1-score	support
hiPSC	0.7778	0.7778	0.7778	36
somatic	0.7714	0.7714	0.7714	35
accuracy			0.7746	71
macro avg	0.7746	0.7746	0.7746	71
weighted avg	0.7746	0.7746	0.7746	71
ROC AUC score	0.900794
Random split 4	precision	recall	f1-score	support
hiPSC	0.7941	0.75	0.7714	36
somatic	0.7568	0.8	0.7778	35
accuracy			0.7746	71
macro avg	0.7754	0.775	0.7746	71
weighted avg	0.7757	0.7746	0.7746	71
ROC AUC score	0.907143
Random split 5	precision	recall	f1-score	support
hiPSC	0.9429	0.9167	0.9296	36
somatic	0.9167	0.9429	0.9296	35
accuracy			0.9296	71
macro avg	0.9298	0.9298	0.9296	71
weighted avg	0.9299	0.9296	0.9296	71
ROC AUC score	0.995238

## Sheet: 3
Image patches 256x256 pixel-wide
	precision	recall	f1-score	support
hiPSC	0,8387 ± 0,12	0,7429 ± 0,14	0,7879 ± 0,14	35
somatic	0,7692 ± 0,14	0,8571 ± 0,12	0,8108 ± 0,13	35
accuracy			0,8 ± 0,09	70
macro avg	0,804 ± 0,09	0,8 ± 0,09	0,7993 ± 0,09	70
weighted avg	0,804 ± 0,09	0,8 ± 0,09	0,7993 ± 0,09	70
ROC AUC score	0,9298 ± 0,06

## Sheet: 4
Comparison of the 2 models with the same held out test set
Full-size images	precision	recall	f1-score	support
hiPSC	0.8387	0.8667	0.8525	30
somatic	0.8571	0.8276	0.8421	29
accuracy			0,85 ± 0,09	59
macro avg	0.8479	0.8471	0.8473	59
weighted avg	0.8478	0.8475	0.8474	59
ROC AUC score	0.931
Patches 256x256px	precision	recall	f1-score	support
hiPSC	0.7143	0.8333	0.7692	30
somatic	0.7917	0.6552	0.717	29
accuracy			0,75 ± 0,11	59
macro avg	0.753	0.7443	0.7431	59
weighted avg	0.7523	0.7458	0.7435	59
ROC AUC score	0.8183

## Sheet: 5
Urine epithelial test-set	precision	recall	f1-score	support
hiPSC	0,7667 ± 0,16	0,8519 ± 0,13	0,807 ± 0,15	27
somatic	0,84 ± 0,14	0,75 ± 0,16	0,7925 ± 0,15	28
accuracy			0,8 ± 0,11	55
macro avg	0,8033 ± 0,11	0,8009 ± 0,11	0,7997 ± 0,11	55
weighted avg	0,804 ± 0,1	0,8 ± 0,11	0,7996 ± 0,11	55
ROC AUC score	0,8545 ± 0,09
BJ fibroblasts test-set	precision	recall	f1-score	support
hiPSC	0,8462 ± 0,11	0,7333 ± 0,13	0,7857 ± 0,12	45
somatic	0,7333 ± 0,13	0,8462 ± 0,11	0,7857 ± 0,12	39
accuracy			0,7857 ± 0,09	84
macro avg	0,7897 ± 0,09	0,7897 ± 0,09	0,7857 ± 0,09	84
weighted avg	0,7938 ± 0,09	0,7857 ± 0,09	0,7857 ± 0,09	84
ROC AUC score	0,8615 ± 0,07
Amniocyte and hMSC test-set	precision	recall	f1-score	support
hiPSC	0,6667 ± 0,17	0,7742 ± 0,15	0,7164 ± 0,16	31
somatic	0,72 ± 0,16	0,6 ± 0,18	0,6545 ± 0,17	30
accuracy			0,6885 ± 0,12	61
macro avg	0,6933 ± 0,12	0,6871 ± 0,12	0,6855 ± 0,12	61
weighted avg	0,6929 ± 0,12	0,6885 ± 0,12	0,686 ± 0,12	61
ROC AUC score	0,78 ± 0,1

## Sheet: 6
Full-size images of Pol II from single + dual-color localizations
Averages	precision	recall	f1-score	support		Standard Deviations	precision	recall	f1-score
hiPSC	0.85984	0.9	0.87894	36		hiPSC	0.0376057	0.0219349	0.0226504
somatic	0.89204	0.84722	0.86844	35		somatic	0.0219882	0.0464884	0.0289532
accuracy			0.87398	71		accuracy			0.0254856
macro avg	0.8759	0.8736	0.87366	71		macro avg	0.0245819	0.025699	0.0256992
weighted avg	0.87572	0.87398	0.87374	71		weighted avg	0.0247243	0.0254856	0.0256323
ROC AUC score	0.952867					ROC AUC score	0.01259
Best split	precision	recall	f1-score	support
hiPSC	0.8846	0.9324	0.9079	74
somatic	0.9265	0.875	0.9	72
accuracy			0.9041	146
macro avg	0.9055	0.9037	0.9039	146
weighted avg	0.9053	0.9041	0.904	146
ROC AUC score	0.9658
Random split 2	precision	recall	f1-score	support
hiPSC	0.9155	0.8784	0.8966	74
somatic	0.88	0.9167	0.898	72
accuracy			0.8973	146
macro avg	0.8977	0.8975	0.8973	146
weighted avg	0.898	0.8973	0.8972	146
ROC AUC score	0.947
Random split 3	precision	recall	f1-score	support
hiPSC	0.8442	0.8784	0.8609	74
somatic	0.8696	0.8333	0.8511	72
accuracy			0.8562	146
macro avg	0.8569	0.8559	0.856	146
weighted avg	0.8567	0.8562	0.8561	146
ROC AUC score	0.939
Random split 4	precision	recall	f1-score	support
hiPSC	0.85	0.9189	0.8831	74
somatic	0.9091	0.8333	0.8696	72
accuracy			0.8767	146
macro avg	0.8795	0.8761	0.8763	146
weighted avg	0.8791	0.8767	0.8764	146
ROC AUC score	0.969969
Random split 5	precision	recall	f1-score	support
hiPSC	0.8049	0.8919	0.8462	74
somatic	0.875	0.7778	0.8235	72
accuracy			0.8356	146
macro avg	0.8399	0.8348	0.8348	146
weighted avg	0.8395	0.8356	0.835	146
ROC AUC score	0.942568

## Sheet: 7
Full-size images of Pol II from single-color localizations
Averages	precision	recall	f1-score	support		Standard Deviations	precision	recall	f1-score
hiPSC	0.9274	0.89142	0.90818	36		hiPSC	0.0726628	0.033353	0.0493231
somatic	0.90462	0.93334	0.91806	35		somatic	0.0319099	0.0717871	0.0497293
accuracy			0.91352	71		accuracy			0.0495649
macro avg	0.916	0.91236	0.91314	71		macro avg	0.0501839	0.0483958	0.0494696
weighted avg	0.91538	0.91352	0.91336	71		weighted avg	0.0490515	0.0495649	0.0494822
ROC AUC score	0.97011					ROC AUC score	0.0211893
Best split	precision	recall	f1-score	support
hiPSC	0.9706	0.9429	0.9565	35
somatic	0.95	0.9744	0.962	39
accuracy			0.9595	74
macro avg	0.9603	0.9586	0.9593	74
weighted avg	0.9597	0.9595	0.9594	74
ROC AUC score	0.986813
Random split 2	precision	recall	f1-score	support
hiPSC	0.9394	0.8857	0.9118	35
somatic	0.9024	0.9487	0.925	39
accuracy			0.9189	74
macro avg	0.9209	0.9172	0.9184	74
weighted avg	0.9199	0.9189	0.9187	74
ROC AUC score	0.969231
Random split 3	precision	recall	f1-score	support
hiPSC	1	0.9143	0.9552	35
somatic	0.9286	1	0.963	39
accuracy			0.9595	74
macro avg	0.9643	0.9571	0.9591	74
weighted avg	0.9624	0.9595	0.9593	74
ROC AUC score	0.986081
Random split 4	precision	recall	f1-score	support
hiPSC	0.9375	0.8571	0.8955	35
somatic	0.881	0.9487	0.9136	39
accuracy			0.9054	74
macro avg	0.9092	0.9029	0.9046	74
weighted avg	0.9077	0.9054	0.905	74
ROC AUC score	0.978755
Random split 5	precision	recall	f1-score	support
hiPSC	0.7895	0.8571	0.8219	35
somatic	0.8611	0.7949	0.8267	39
accuracy			0.8243	74
macro avg	0.8253	0.826	0.8243	74
weighted avg	0.8272	0.8243	0.8244	74
ROC AUC score	0.92967

## Sheet: 8
single color RNA Pol II without HeLa cells in train/val	precision	recall	f1-score	support
HeLa	0,9048 ± 0,1	0,5758 ± 0,17	0,7037 ± 0,16	33
somatic	0,7255 ± 0,14	0,9487 ± 0,07	0,8222 ± 0,12	39
accuracy			0,7778 ± 0,1	72
macro avg	0,8151 ± 0,09	0,7622 ± 0,1	0,763 ± 0,16	72
weighted avg	0,8077 ± 0,09	0,7778 ± 0,1	0,7679 ± 0,1	72
ROC AUC score	0,88 ± 0,08
single color RNA Pol II with HeLa cells in train/val	precision	recall	f1-score	support
HeLa	0,8571 ± 0,14	0,72 ± 0,18	0,7826 ± 0,16	25
somatic	0,8372 ± 0,12	0,9231 ± 0,08	0,878 ± 0,1	39
accuracy			0,8438 ± 0,09	64
macro avg	0,8472 ± 0,09	0,8215 ± 0,09	0,8303 ± 0,09	64
weighted avg	0,845 ± 0,09	0,8438 ± 0,09	0,8408 ± 0,09	64
ROC AUC score	0,88 ± 0,08
dual color H3+RNA Pol II with HeLa cells in train/val	precision	recall	f1-score	support
HeLa	0,7826 ± 0,17	0,8182 ± 0,16	0,8 ± 0,17	22
somatic	0,8824 ± 0,11	0,8571 ± 0,12	0,8696 ± 0,11	35
accuracy			0,8421 ± 0,09	57
macro avg	0,8325 ± 0,1	0,8377 ± 0,1	0,8348 ± 0,1	57
weighted avg	0,8439 ± 0,09	0,8421 ± 0,09	0,8427 ± 0,09	57
ROC AUC score	0,95 ± 0,06

## Sheet: 9
Full-size single-color images DNA
Averages	precision	recall	f1-score	support		Standard Deviations	precision	recall	f1-score
hiPSC	0.94486	0.96522	0.95304	36		hiPSC	0.0554928	0.0506916	0.0342588
somatic	0.94572	0.89232	0.911	35		somatic	0.0779312	0.115128	0.0665951
accuracy			0.93888	71		accuracy			0.044435
macro avg	0.94528	0.92878	0.93202	71		macro avg	0.0417621	0.0555539	0.0499528
weighted avg	0.94516	0.93888	0.93784	71		weighted avg	0.0393308	0.044435	0.0454613
ROC AUC score	0.975251					ROC AUC score	0.0316297
Best split	precision	recall	f1-score	support
hiPSC	1	1	1	23
somatic	1	1	1	13
accuracy			1	36
macro avg	1	1	1	36
weighted avg	1	1	1	36
ROC AUC score	1
Random split 2	precision	recall	f1-score	support
hiPSC	0.9524	0.8696	0.9091	23
somatic	0.8	0.9231	0.8571	13
accuracy			0.8889	36
macro avg	0.8762	0.8963	0.8831	36
weighted avg	0.8974	0.8889	0.8903	36
ROC AUC score	0.913043
Random split 3	precision	recall	f1-score	support
hiPSC	1	0.9565	0.9778	23
somatic	0.9286	1	0.963	13
accuracy			0.9722	36
macro avg	0.9643	0.9783	0.9704	36
weighted avg	0.9742	0.9722	0.9724	36
ROC AUC score	0.993311
Random split 4	precision	recall	f1-score	support
hiPSC	0.92	1	0.9583	23
somatic	1	0.8462	0.9167	13
accuracy			0.9444	36
macro avg	0.96	0.9231	0.9375	36
weighted avg	0.9489	0.9444	0.9433	36
ROC AUC score	0.986622
Random split 5	precision	recall	f1-score	support
hiPSC	0.8519	1	0.92	23
somatic	1	0.6923	0.8182	13
accuracy			0.8889	36
macro avg	0.9259	0.8462	0.8691	36
weighted avg	0.9053	0.8889	0.8832	36
ROC AUC score	0.983278

## Sheet: 10
HSV-1-infected cells DNA
Averages	precision	recall	f1-score	support		Standard Deviations	precision	recall	f1-score
mock	0.76086	0.7	0.72648	36		mock	0.056635	0.0665363	0.0460595
1 hr pi	0.7605	0.82	0.78814	35		1 hr pi	0.0415974	0.0547723	0.0406584
3 hrs pi	1	0.97648	0.98788			3 hrs pi	0	0.0262962	0.0135506
accuracy			0.83396	71		accuracy			0.031558
macro avg	0.84044	0.83218	0.83416	71		macro avg	0.0302755	0.0310321	0.0302541
weighted avg	0.83742	0.83396	0.83358	71		weighted avg	0.0302414	0.031558	0.030587
ROC AUC score	0.949169					ROC AUC score	0.0110018
Best split	precision	recall	f1-score	support
mock	0.8462	0.6875	0.7586	16
1 hr pi	0.7826	0.9	0.8372	20
3 hrs pi	1	1	1	17
accuracy			0.8679	53
macro avg	0.8763	0.8625	0.8653	53
weighted avg	0.8715	0.8679	0.8657	53
ROC AUC score	0.969025
Random split 2	precision	recall	f1-score	support
mock	0.6667	0.625	0.6452	16
1 hr pi	0.6818	0.75	0.7143	20
3 hrs pi	1	0.9412	0.9697	17
accuracy			0.7736	53
macro avg	0.7828	0.7721	0.7764	53
weighted avg	0.7793	0.7736	0.7753	53
ROC AUC score	0.933951
Random split 3	precision	recall	f1-score	support
mock	0.7222	0.8125	0.7647	16
1 hr pi	0.7895	0.75	0.7692	20
3 hrs pi	1	0.9412	0.9697	17
accuracy			0.8302	53
macro avg	0.8372	0.8346	0.8345	53
weighted avg	0.8367	0.8302	0.8322	53
ROC AUC score	0.95434
Random split 4	precision	recall	f1-score	support
mock	0.8	0.75	0.7742	16
1 hr pi	0.8095	0.85	0.8293	20
3 hrs pi	1	1	1	17
accuracy			0.8679	53
macro avg	0.8698	0.8667	0.8678	53
weighted avg	0.8677	0.8679	0.8674	53
ROC AUC score	0.947836
Random split 5	precision	recall	f1-score	support
mock	0.7692	0.625	0.6897	16
1 hr pi	0.7391	0.85	0.7907	20
3 hrs pi	1	1	1	17
accuracy			0.8302	53
macro avg	0.8361	0.825	0.8268	53
weighted avg	0.8319	0.8302	0.8273	53
ROC AUC score	0.940691

[truncated: 1 more sheets: 11]
